# Supplementary material for: Heterodimerization of p45–p75 Modulates p75 Signaling: Structural Basis and Mechanism of Action
Source: PLoS Biol. 2014 Aug 5;12(8):e1001918. doi: 10.1371/journal.pbio.1001918 (PMC4122344; doi:10.1371/journal.pbio.1001918)
Supplement: Table S1 — Data for Figures 2, 5, and S2. (XLSX) [file pbio.1001918.s012.xlsx]

## Sheet: Sheet1
Table S1: Data for Figure 2, 5 and S2
Figure 2, panel C
	WT	Thy1-p45
Fold Change	1.49	0.95
SEM	0.1	0.05
T-Test	p<0.05
Figure 2, Panel E
	GST	GST + p45	Nogo66	Nogo66 + p45		PBS	PBS + p45	Myelin	Myelin + p45		HEK293	HEK293 + p45	MAG-293	MAG-293 + p45
Neurite Length (um)	49.62	51.96	32.95	52.62		51.97	51.87	28	43.86		55.5	62.3	36.4	61.3
SEM	1.53	2.09	1	1.56		1.38	1.91	0.71	1.68		1.92	2.83	1.48	2.06
T-test				P<0.05					p<0.05					P<0.05
Figure 5A
	WT	D372R	H376E	E377R
%	100	61.8	125.4	27.4
SEM		3.64	9.13	4.79
N		5	5	5
T-test		p<0.0001	p<0.1	P<0.0001
Figure 5B
	WT	C257A
%	100	17.67
SEM		4.67
N		3
T-test		P<0.0001
Figure S2
	CTL	p45-FL	p45-ECD-TM		p45-ICD	p45-ECD-TM		p45-ECD-TM	p45-TM-ICD
%	100	54.25	65.25		67	65.25		65.25	45.5
SEM		7.69	4.69		4.55	4.69		4.69	5.78
N		4	4		4	4		4	4
T-test	p<0.0001		ns			ns			p<0.1
